# Supplementary material for: Transcriptome revealed the molecular mechanism of Glycyrrhiza inflata root to maintain growth and development, absorb and distribute ions under salt stress
Source: BMC Plant Biol. 2021 Dec 16;21:599. doi: 10.1186/s12870-021-03342-6 (PMC8675533; doi:10.1186/s12870-021-03342-6)
Supplement: Supplementary file 1 — Additional file 1. [file 12870_2021_3342_MOESM1_ESM.xlsx]

## Sheet: Sheet1
Table S1. Statistics of sequencing data by quality control
Sample_name	T0A	T0B	T0C	T1A	T1B	T1C	T2A	T2B	T2C
Total reads	49839192	46825644	49547444	53983688	51936746	52320272	57999396	53051620	56238190
Total mapped	33745367 (67.71%)	31413445 (67.09%)	33413098 (67.44%)	36919528 (68.39%)	35468010 (68.29%)	35033844 (66.96%)	39768883 (68.57%)	36675677 (69.13%)	39260526 (69.81%)
Multiple mapped	685787 (1.38%)	618431 (1.32%)	665006 (1.34%)	704228 (1.3%)	689266 (1.33%)	713425 (1.36%)	771598 (1.33%)	704935 (1.33%)	749024 (1.33%)
Uniquely mapped	33059580 (66.33%)	30795014 (65.77%)	32748092 (66.09%)	36215300 (67.09%)	34778744 (66.96%)	34320419 (65.6%)	38997285 (67.24%)	35970742 (67.8%)	38511502 (68.48%)
Reads map to '+'	16575740 (33.26%)	15437096 (32.97%)	16414213 (33.13%)	18130296 (33.58%)	17409801 (33.52%)	17186558 (32.85%)	19542321 (33.69%)	18016653 (33.96%)	19291272 (34.3%)
Reads map to '-'	16483840 (33.07%)	15357918 (32.8%)	16333879 (32.97%)	18085004 (33.5%)	17368943 (33.44%)	17133861 (32.75%)	19454964 (33.54%)	17954089 (33.84%)	19220230 (34.18%)
Non-splice reads	20100162 (40.33%)	18573984 (39.67%)	19761521 (39.88%)	22671127 (42%)	21792896 (41.96%)	21783093 (41.63%)	23752269 (40.95%)	21639978 (40.79%)	23378133 (41.57%)
Splice reads	12959418 (26%)	12221030 (26.1%)	12986571 (26.21%)	13544173 (25.09%)	12985848 (25%)	12537326 (23.96%)	15245016 (26.28%)	14330764 (27.01%)	15133369 (26.91%)
