# Supplementary material for: Transcriptome revealed the molecular mechanism of Glycyrrhiza inflata root to maintain growth and development, absorb and distribute ions under salt stress
Source: BMC Plant Biol. 2021 Dec 16;21:599. doi: 10.1186/s12870-021-03342-6 (PMC8675533; doi:10.1186/s12870-021-03342-6)
Supplement: Supplementary file 2 — Additional file 2. [file 12870_2021_3342_MOESM2_ESM.xlsx]

## Sheet: Sheet1
Table S2. Genome comparison statistics
Sample name	Raw reads	Clean reads	Clean bases	Error rate(%)	Q20(%)	Q30(%)	GC content(%)
T0A	51385954	49839192	7.48G	0.01	97.43	93.67	44.69
T0B	47723330	46825644	7.02G	0.02	97.03	92.82	44.74
T0C	50499926	49547444	7.43G	0.02	97.06	92.9	44.76
T1A	55589804	53983688	8.1G	0.01	97.5	93.8	44.61
T1B	53439930	51936746	7.79G	0.01	97.58	93.96	44.49
T1C	54145710	52320272	7.85G	0.01	97.23	93.3	44.67
T2A	59627538	57999396	8.7G	0.01	97.67	94.18	44.75
T2B	54503556	53051620	7.96G	0.01	97.5	93.73	44.7
T2C	57733724	56238190	8.44G	0.01	97.94	94.8	44.66
