# Supplementary material for: Transcriptome revealed the molecular mechanism of Glycyrrhiza inflata root to maintain growth and development, absorb and distribute ions under salt stress
Source: BMC Plant Biol. 2021 Dec 16;21:599. doi: 10.1186/s12870-021-03342-6 (PMC8675533; doi:10.1186/s12870-021-03342-6)
Supplement: Supplementary file 3 — Additional file 3. [file 12870_2021_3342_MOESM3_ESM.xlsx]

## Sheet: Sheet1
Table S3. List of differentially expressed genes (DEGs).
Biosynthesis of secondary metabolites DEGs
24_Up
Gene_ID	T0h	T30min	T24h	pval	padj	Blast swiss prot
Glyur000096s00005962	5.36047	5.2117	13.3771	2.6735e-05	0.003625	sp|Q9FJZ9|PER72_ARATH Peroxidase 72 OS=Arabidopsis thaliana GN=PER72 PE=1 SV=1//2.2022e-170
Glyur000199s00018211	39.779	28.7042	154.031	6.6234e-20	3.1887e-16	sp|Q9SQH6|PIN6_ARATH Probable auxin efflux carrier component 6 OS=Arabidopsis thaliana GN=PIN6 PE=2 SV=2//7.02407e-127
Glyur000289s00018727	41.8558	26.3585	91.8069	0.00038142	0.02526	sp|Q7XKV2|BGL13_ORYSJ Beta-glucosidase 13 OS=Oryza sativa subsp. japonica GN=BGLU13 PE=2 SV=2//3.50909e-69
Glyur000338s00015555	70.515	46.9683	203.894	1.5952e-13	3.7617e-10	sp|Q9LEH3|PER15_IPOBA Peroxidase 15 OS=Ipomoea batatas GN=pod PE=1 SV=1//6.77017e-66
Glyur000506s00021887	144.81	71.1133	276.393	1.5027e-05	0.0023463	sp|Q96518|PER16_ARATH Peroxidase 16 OS=Arabidopsis thaliana GN=PER16 PE=1 SV=2//5.17092e-98
Glyur000506s00021888	49.8224	24.4295	103.692	3.9794e-06	0.00079275	sp|Q96518|PER16_ARATH Peroxidase 16 OS=Arabidopsis thaliana GN=PER16 PE=1 SV=2//1.58082e-49
Glyur000572s00019028	8.3331	17.095	40.4122	0.00023451	0.017658	sp|Q9SLH7|PER20_ARATH Peroxidase 20 OS=Arabidopsis thaliana GN=PER20 PE=2 SV=1//4.8983e-145
Glyur000572s00019034	1.2197	1.95171	3.70778	0.00041174	0.026727	sp|B5BSX1|BAMO_GLYUR Beta-amyrin 11-oxidase OS=Glycyrrhiza uralensis GN=CYP88D6 PE=1 SV=1//1.44268e-178
Glyur000909s00031006	10.1676	14.931	73.1084	0.00026191	0.019202	sp|Q96519|PER11_ARATH Peroxidase 11 OS=Arabidopsis thaliana GN=PER11 PE=1 SV=1//1.7747e-154
Glyur000951s00029026	1.00936	0.875086	4.29034	0.00059192	0.035109	sp|P22195|PER1_ARAHY Cationic peroxidase 1 OS=Arachis hypogaea GN=PNC1 PE=1 SV=2//8.07359e-151
Glyur000954s00026538	59.828	67.0766	186.216	9.0342e-06	0.0015816	sp|Q8L9C4|KCR1_ARATH Very-long-chain 3-oxoacyl-CoA reductase 1 OS=Arabidopsis thaliana GN=KCR1 PE=1 SV=1//2.69283e-110
Glyur001854s00043533	0.583282	0.7559	3.22034	7.7172e-06	0.001376	sp|Q6WNQ8|C81E8_MEDTR Cytochrome P450 81E8 OS=Medicago truncatula GN=CYP81E8 PE=2 SV=1//0
Glyur002341s00037863	7.72679	5.12106	24.5691	1.0884e-07	4.0305e-05	sp|Q9LEH3|PER15_IPOBA Peroxidase 15 OS=Ipomoea batatas GN=pod PE=1 SV=1//1.9273e-78
Glyur003239s00035880	1.54223	8.40521	9.50642	2.7405e-06	0.0005952	sp|A7LXU3|BGH3B_BACO1 Beta-glucosidase BoGH3B OS=Bacteroides ovatus (strain ATCC 8483 / DSM 1896 / JCM 5824 / NCTC 11153) GN=BACOVA_02659 PE=1 SV=1//5.26232e-80
24_Down
Gene_ID	T0h	T30min	T24h	pval	padj	Blast swiss prot
Glyur000078s00005395	7.59129	4.24272	2.75234	5.3309e-05	0.0057674	sp|Q9LN49|KCS4_ARATH 3-ketoacyl-CoA synthase 4 OS=Arabidopsis thaliana GN=KCS4 PE=2 SV=1//0
Glyur000099s00014956	14.809	25.1922	7.4261	0.00022286	0.017121	sp|P27608|AROF_TOBAC Phospho-2-dehydro-3-deoxyheptonate aldolase 1, chloroplastic OS=Nicotiana tabacum GN=DHAPS-1 PE=2 SV=1//0
Glyur000141s00009831	11.5666	3.89255	4.3506	3.5224e-06	0.00072162	sp|Q56YA5|SGAT_ARATH Serine--glyoxylate aminotransferase OS=Arabidopsis thaliana GN=AGT1 PE=1 SV=2//0
Glyur000163s00011136	47.3668	244.753	26.5648	0.00081764	0.043819	sp|P45734|PALY_TRISU Phenylalanine ammonia-lyase OS=Trifolium subterraneum GN=PAL1 PE=3 SV=1//0
Glyur000227s00015118	34.391	15.8521	19.2433	8.1252e-05	0.0080933	sp|Q9M7Z1|ODB2_ARATH Lipoamide acyltransferase component of branched-chain alpha-keto acid dehydrogenase complex, mitochondrial OS=Arabidopsis thaliana GN=BCE2 PE=1 SV=1//1.83012e-09
Glyur000322s00020890	13.8056	26.6987	4.25276	1.119e-11	1.3468e-08	sp|Q84WV0|GLYC7_ARATH Serine hydroxymethyltransferase 7 OS=Arabidopsis thaliana GN=SHM7 PE=2 SV=1//0
Glyur000336s00018087	1.30122	0.194586	0.0983858	0.0004391	0.027938	sp|P08196|PSY1_SOLLC Phytoene synthase 1, chloroplastic OS=Solanum lycopersicum GN=PSY1 PE=1 SV=2//7.98084e-119
Glyur000363s00015359	13.2904	5.56896	5.31855	0.00013427	0.011753	sp|P46488|MDHG_CUCSA Malate dehydrogenase, glyoxysomal OS=Cucumis sativus GN=MDHG PE=2 SV=1//0
Glyur000381s00016140	59.2896	74.3187	29.7779	1.7193e-05	0.0025469	sp|Q9FZE0|BGL40_ARATH Beta-glucosidase 40 OS=Arabidopsis thaliana GN=BGLU40 PE=2 SV=1//7.01553e-24
Glyur000434s00017215	119.707	80.3735	75.2602	0.00075358	0.041633	sp|Q9LM02|SMT1_ARATH Cycloartenol-C-24-methyltransferase OS=Arabidopsis thaliana GN=SMT1 PE=1 SV=1//1.97064e-30
Glyur000499s00027918	21.8561	48.6951	5.38684	4.1607e-12	6.3255e-09	sp|A7QEU4|PER5_VITVI Peroxidase 5 OS=Vitis vinifera GN=GSVIVT00037159001 PE=1 SV=2//2.81801e-81
Glyur000505s00021218	16.8991	31.065	2.03349	3.1424e-25	3.0257e-21	sp|Q6NKX1|PROD2_ARATH Proline dehydrogenase 2, mitochondrial OS=Arabidopsis thaliana GN=POX2 PE=2 SV=1//1.54214e-170
Glyur000635s00022441	15.9109	12.0357	8.41879	0.00031201	0.021876	sp|Q9SCS3|PGML4_ARATH Phosphoglycerate mutase-like protein 4 OS=Arabidopsis thaliana GN=At3g50520 PE=2 SV=1//1.93662e-82
Glyur000910s00020578	74.6446	231.126	41.7309	3.013e-05	0.0039741	sp|O24146|4CL2_TOBAC 4-coumarate--CoA ligase 2 OS=Nicotiana tabacum GN=4CL2 PE=2 SV=1//0
Glyur000951s00029024	93.6167	75.3922	55.2635	0.00091809	0.047189	sp|P22195|PER1_ARAHY Cationic peroxidase 1 OS=Arachis hypogaea GN=PNC1 PE=1 SV=2//2.25488e-59
Glyur001070s00024970	7.71381	14.3827	1.95214	0.00048668	0.030298	sp|P12886|ADH1_PEA Alcohol dehydrogenase 1 OS=Pisum sativum PE=3 SV=1//3.9188e-124
Glyur001132s00025477	34.5726	24.8464	20.2574	0.00025715	0.018901	sp|P28553|CRTI_SOYBN Phytoene dehydrogenase, chloroplastic/chromoplastic OS=Glycine max GN=PDS1 PE=2 SV=1//0
Glyur001164s00033504	21.6022	8.97081	7.32895	2.113e-06	0.00049224	sp|Q8RXU4|THA1_ARATH Probable low-specificity L-threonine aldolase 1 OS=Arabidopsis thaliana GN=THA1 PE=1 SV=1//0
Glyur001618s00028953	35.473	7.40941	20.8879	0.00030089	0.02146	sp|Q2XPU6|CAS1_RICCO Cycloartenol synthase OS=Ricinus communis PE=1 SV=1//0
Glyur001723s00036239	7.93963	15.5061	3.48116	0.00054151	0.032793	sp|P22195|PER1_ARAHY Cationic peroxidase 1 OS=Arachis hypogaea GN=PNC1 PE=1 SV=2//1.33872e-156
Glyur001973s00030841	12.6814	10.7456	7.10114	0.00077822	0.042595	sp|Q9M884|MPI1_ARATH Mannose-6-phosphate isomerase 1 OS=Arabidopsis thaliana GN=PMI1 PE=1 SV=1//0
Glyur002699s00033551	380.719	192.796	235.047	0.00028101	0.020242	sp|Q07123|AMO2_ARTS1 Copper methylamine oxidase OS=Arthrobacter sp. (strain P1) GN=maoII PE=1 SV=1//9.76436e-50
Glyur002942s00044115	364.062	189.084	192.239	6.4046e-06	0.0011936	sp|Q96520|PER12_ARATH Peroxidase 12 OS=Arabidopsis thaliana GN=PER12 PE=1 SV=1//3.90499e-18
Glyur003273s00038202	70.5828	22.5832	14.0327	4.6809e-27	6.7606e-23	sp|Q6NKX1|PROD2_ARATH Proline dehydrogenase 2, mitochondrial OS=Arabidopsis thaliana GN=POX2 PE=2 SV=1//6.61433e-29
Glyur005052s00040498	65.8163	83.5902	31.5806	2.4622e-07	8.1752e-05	sp|Q8S528|AL2B7_ARATH Aldehyde dehydrogenase family 2 member B7, mitochondrial OS=Arabidopsis thaliana GN=ALDH2B7 PE=2 SV=2//0
30min_Up
Gene_ID	T0h	T30min	T24h	pval	padj	Blast swiss prot
Glyur000012s00000594	443.898	1130.9	395.832	1.6362e-08	8.4045e-07	sp|Q8W3Y4|METK_PHALU S-adenosylmethionine synthase OS=Phaseolus lunatus GN=SAMS PE=2 SV=1//0
Glyur000014s00002580	32.2721	149.613	28.3148	4.6527e-07	1.7752e-05	sp|Q9LSG3|GAUT8_ARATH Galacturonosyltransferase 8 OS=Arabidopsis thaliana GN=GAUT8 PE=1 SV=1//0
Glyur000017s00002445	28.4728	96.2492	31.4527	1.3268e-06	4.4596e-05	sp|Q9SI61|ASE1_ARATH Amidophosphoribosyltransferase 1, chloroplastic OS=Arabidopsis thaliana GN=ASE1 PE=2 SV=1//0
Glyur000024s00006656	8.89149	15.5443	9.33584	0.0032031	0.037796	sp|Q8S2T1|DDPS6_ARATH Dehydrodolichyl diphosphate synthase 6 OS=Arabidopsis thaliana GN=At2g17570 PE=2 SV=2//5.9696e-111
Glyur000025s00003307	3.08731	39.1878	4.7128	8.8022e-15	1.2484e-12	sp|P36908|CHIA_CICAR Acidic endochitinase OS=Cicer arietinum PE=2 SV=1//7.24871e-141
Glyur000025s00003308	0.511769	6.08382	0.327816	1.5065e-05	0.00039186	sp|P36908|CHIA_CICAR Acidic endochitinase OS=Cicer arietinum PE=2 SV=1//1.08033e-57
Glyur000025s00003312	57.8716	255.994	48.3177	0.00033963	0.0059057	sp|P23472|CHLY_HEVBR Hevamine-A OS=Hevea brasiliensis PE=1 SV=2//2.97346e-139
Glyur000025s00003342	0.438399	8.34127	0.518163	1.6482e-06	5.4391e-05	sp|O49814|BCH2_CAPAN Beta-carotene hydroxylase 2, chloroplastic (Fragment) OS=Capsicum annuum GN=CA2 PE=2 SV=1//7.07836e-110
Glyur000026s00001945	17.2455	29.2478	15.4052	0.0013828	0.019144	sp|Q6ESZ9|SDC1_ORYSJ Serine decarboxylase 1 OS=Oryza sativa subsp. japonica GN=SDC1 PE=3 SV=1//0
Glyur000029s00003668	12.982	37.2857	10.2117	2.2033e-09	1.329e-07	sp|Q8L4B0|GAUTF_ARATH Probable galacturonosyltransferase 15 OS=Arabidopsis thaliana GN=GAUT15 PE=2 SV=1//0
Glyur000030s00002356	18.7908	37.0404	27.4182	6.3199e-05	0.0013836	sp|Q9FIK0|PFKA2_ARATH ATP-dependent 6-phosphofructokinase 2 OS=Arabidopsis thaliana GN=PFK2 PE=1 SV=1//0
Glyur000044s00005200	0.0116052	0.263496	0.0197506	0.0019394	0.025353	sp|P0CV94|NES1_FRAAN (3S,6E)-nerolidol synthase 1 OS=Fragaria ananassa PE=1 SV=1//1.67824e-165
Glyur000051s00003417	39.2476	92.6686	30.6103	0.00098395	0.014485	sp|P31687|4CL2_SOYBN 4-coumarate--CoA ligase 2 OS=Glycine max PE=2 SV=2//0
Glyur000055s00004581	10.3629	31.9529	17.0322	4.7149e-10	3.2794e-08	sp|O78328|DXS_CAPAN Probable 1-deoxy-D-xylulose-5-phosphate synthase, chloroplastic OS=Capsicum annuum GN=TKT2 PE=2 SV=1//0
Glyur000059s00006316	16.6638	90.102	22.4913	0.00011359	0.002287	sp|P19143|PAL3_PHAVU Phenylalanine ammonia-lyase class 3 OS=Phaseolus vulgaris PE=3 SV=1//0
Glyur000065s00004314	2.89867	6.9402	2.11348	0.00014657	0.0028333	sp|P27054|CHI4_PHAVU Endochitinase PR4 OS=Phaseolus vulgaris GN=CHI4 PE=2 SV=1//4.61532e-89
Glyur000070s00008065	26.4299	54.3581	32.6778	1.4093e-05	0.0003698	sp|Q9SA77|ARAE1_ARATH UDP-arabinose 4-epimerase 1 OS=Arabidopsis thaliana GN=MUR4 PE=1 SV=1//0
Glyur000083s00006985	45.2165	80.2553	59.7932	0.00035177	0.0060732	sp|Q307Y9|METK1_SOLTU S-adenosylmethionine synthase 1 OS=Solanum tuberosum GN=METK1 PE=2 SV=1//0
Glyur000085s00008879	17.3733	35.2708	16.4302	0.00047615	0.0078345	sp|Q08DQ2|GFPT2_BOVIN Glutamine--fructose-6-phosphate aminotransferase [isomerizing] 2 OS=Bos taurus GN=GFPT2 PE=2 SV=1//0
Glyur000099s00014956	14.809	25.1922	7.4261	0.0021461	0.027523	sp|P27608|AROF_TOBAC Phospho-2-dehydro-3-deoxyheptonate aldolase 1, chloroplastic OS=Nicotiana tabacum GN=DHAPS-1 PE=2 SV=1//0
Glyur000100s00008369	2.72762	26.4183	3.14406	2.9084e-06	9.063e-05	sp|P31531|1A1C_SOYBN 1-aminocyclopropane-1-carboxylate synthase OS=Glycine max GN=ACS1 PE=2 SV=1//0
Glyur000115s00008269	98.9981	157.08	95.8867	0.0022461	0.028492	sp|P27054|CHI4_PHAVU Endochitinase PR4 OS=Phaseolus vulgaris GN=CHI4 PE=2 SV=1//3.71456e-147
Glyur000119s00012163	104.804	166.122	81.6786	0.0021707	0.027741	sp|P55217|CGS1_ARATH Cystathionine gamma-synthase 1, chloroplastic OS=Arabidopsis thaliana GN=CGS1 PE=1 SV=3//2.81786e-22
Glyur000129s00012476	14.3181	24.43	38.2998	0.0016335	0.022042	sp|O48780|KCS11_ARATH 3-ketoacyl-CoA synthase 11 OS=Arabidopsis thaliana GN=KCS11 PE=2 SV=1//0
Glyur000136s00007907	194.371	342.64	32.0797	0.003167	0.03743	sp|P22196|PER2_ARAHY Cationic peroxidase 2 OS=Arachis hypogaea GN=PNC2 PE=2 SV=1//8.0344e-177
Glyur000140s00011441	4.44723	9.18395	5.0828	0.00029365	0.0051868	sp|Q42600|C84A1_ARATH Cytochrome P450 84A1 OS=Arabidopsis thaliana GN=CYP84A1 PE=1 SV=1//0
Glyur000144s00012236	0.892217	6.19508	0.77902	0.00013625	0.0026748	sp|A7QEU4|PER5_VITVI Peroxidase 5 OS=Vitis vinifera GN=GSVIVT00037159001 PE=1 SV=2//9.4962e-112
Glyur000144s00012238	15.2907	237.655	17.3655	4.7065e-44	1.2574e-40	sp|A9P822|METK1_POPTR S-adenosylmethionine synthase 1 OS=Populus trichocarpa GN=METK1 PE=2 SV=1//0
Glyur000162s00009912	0.566856	3.76088	0.719987	1.9442e-05	0.00049453	sp|Q9S7H4|CM2_ARATH Chorismate mutase 2 OS=Arabidopsis thaliana GN=CM2 PE=1 SV=1//2.16226e-90
Glyur000163s00011136	47.3668	244.753	26.5648	4.2872e-15	6.4112e-13	sp|P45734|PALY_TRISU Phenylalanine ammonia-lyase OS=Trifolium subterraneum GN=PAL1 PE=3 SV=1//0
Glyur000163s00011138	6.18852	35.3128	4.84001	8.9527e-06	0.00024696	sp|O23865|PAL1_DAUCA Phenylalanine ammonia-lyase 1 OS=Daucus carota GN=PAL1 PE=3 SV=1//0
Glyur000163s00011139	0.15164	1.24997	0.0644629	0.0018117	0.023998	sp|P27990|PALY_MEDSA Phenylalanine ammonia-lyase OS=Medicago sativa PE=2 SV=1//3.85748e-44
Glyur000181s00013087	11.7839	56.3451	11.5955	7.4472e-06	0.00021042	sp|Q9SGD6|AROD6_ARATH Arogenate dehydratase/prephenate dehydratase 6, chloroplastic OS=Arabidopsis thaliana GN=ADT6 PE=1 SV=1//0
Glyur000191s00015614	30.4259	138.3	29.4232	5.0229e-10	3.4688e-08	sp|P42044|HEMH_CUCSA Ferrochelatase-2, chloroplastic OS=Cucumis sativus GN=HEMH PE=2 SV=1//0
Glyur000212s00017535	0.419485	1.80135	0.491506	0.00085881	0.012844	sp|Q00257|1A12_CUCMA 1-aminocyclopropane-1-carboxylate synthase CMA101 OS=Cucurbita maxima GN=ACS2 PE=2 SV=1//0
Glyur000218s00011627	114.305	299.541	95.6314	0.0030032	0.035947	sp|P26690|6DCS_SOYBN NAD(P)H-dependent 6&apos;-deoxychalcone synthase OS=Glycine max PE=1 SV=1//9.55134e-164
Glyur000231s00022061	0.0357557	4.93115	0.0675599	1.3692e-34	1.8094e-31	sp|Q6YU51|DXS2_ORYSJ Probable 1-deoxy-D-xylulose-5-phosphate synthase 2, chloroplastic OS=Oryza sativa subsp. japonica GN=Os07g0190000 PE=2 SV=1//0
Glyur000234s00015088	3.74959	23.1866	3.87823	8.3482e-15	1.1898e-12	sp|Q42521|DCE1_ARATH Glutamate decarboxylase 1 OS=Arabidopsis thaliana GN=GAD1 PE=1 SV=2//0
Glyur000249s00015887	0.0805452	5.27938	0.0582968	5.6866e-19	1.4762e-16	sp|Q08507|ACCO3_PETHY 1-aminocyclopropane-1-carboxylate oxidase 3 OS=Petunia hybrida GN=ACO3 PE=3 SV=1//6.05674e-165
Glyur000249s00015888	0.048779	2.43401	0.0420691	3.2637e-10	2.3257e-08	sp|Q08507|ACCO3_PETHY 1-aminocyclopropane-1-carboxylate oxidase 3 OS=Petunia hybrida GN=ACO3 PE=3 SV=1//6.56468e-51
Glyur000269s00013919	37.2973	114.27	32.566	0.00010486	0.002144	sp|O65781|GALE2_CYATE UDP-glucose 4-epimerase GEPI48 OS=Cyamopsis tetragonoloba PE=2 SV=1//0
Glyur000278s00017280	0.81124	2.84313	1.1661	8.4499e-05	0.0017725	sp|Q9C6Z1|NCED5_ARATH Probable 9-cis-epoxycarotenoid dioxygenase NCED5, chloroplastic OS=Arabidopsis thaliana GN=NCED5 PE=1 SV=1//0
Glyur000288s00019877	11.3999	27.0529	13.3866	0.0038006	0.043298	sp|A5H453|PER42_MAIZE Peroxidase 42 OS=Zea mays GN=PER42 PE=2 SV=1//1.74584e-47
Glyur000293s00015240	38.3083	114.461	52.057	1.6807e-05	0.00043281	sp|Q9ZU38|RPI2_ARATH Probable ribose-5-phosphate isomerase 2 OS=Arabidopsis thaliana GN=RPI2 PE=1 SV=1//5.75548e-129
Glyur000305s00025122	31.8692	74.5891	33.0655	7.2563e-07	2.5854e-05	sp|Q56WD9|THIK2_ARATH 3-ketoacyl-CoA thiolase 2, peroxisomal OS=Arabidopsis thaliana GN=PED1 PE=1 SV=2//5.14977e-136
Glyur000311s00024716	0.427524	8.11324	8.67218	3.7177e-09	2.1361e-07	sp|A7LXU3|BGH3B_BACO1 Beta-glucosidase BoGH3B OS=Bacteroides ovatus (strain ATCC 8483 / DSM 1896 / JCM 5824 / NCTC 11153) GN=BACOVA_02659 PE=1 SV=1//3.63858e-10
Glyur000322s00020890	13.8056	26.6987	4.25276	0.00022301	0.0040605	sp|Q84WV0|GLYC7_ARATH Serine hydroxymethyltransferase 7 OS=Arabidopsis thaliana GN=SHM7 PE=2 SV=1//0
Glyur000324s00015445	1.56465	4.43628	2.78649	0.00021307	0.0039011	sp|Q94AA4|PFKA3_ARATH ATP-dependent 6-phosphofructokinase 3 OS=Arabidopsis thaliana GN=PFK3 PE=1 SV=1//0
Glyur000337s00026847	25.7099	40.3433	22.8303	0.0040813	0.045815	sp|Q9SJZ2|PER17_ARATH Peroxidase 17 OS=Arabidopsis thaliana GN=PER17 PE=2 SV=1//1.16988e-178
Glyur000363s00015368	9.13693	78.3609	11.0581	4.5371e-27	3.0677e-24	sp|P49295|HEM12_CUCSA Glutamyl-tRNA reductase 2, chloroplastic OS=Cucumis sativus GN=HEMA2 PE=2 SV=1//0
Glyur000426s00022723	1.96657	199.353	4.20586	1.6131e-17	3.3741e-15	sp|Q9M6E8|NCED1_PHAVU 9-cis-epoxycarotenoid dioxygenase NCED1, chloroplastic OS=Phaseolus vulgaris GN=NCED1 PE=2 SV=1//0
Glyur000434s00017219	0.135302	18.9078	10.1264	0.00029499	0.005201	sp|Q9AXH9|KAO1_HORVU Ent-kaurenoic acid oxidase 1 OS=Hordeum vulgare GN=KAO1 PE=1 SV=1//4.96947e-06
Glyur000565s00025194	29.9727	47.1013	31.5693	0.003724	0.04266	sp|Q40784|AAPC_CENCI Putative glucose-6-phosphate 1-epimerase OS=Cenchrus ciliaris PE=2 SV=1//9.12404e-171
Glyur000572s00019028	8.3331	17.095	40.4122	0.0012502	0.017653	sp|Q9SLH7|PER20_ARATH Peroxidase 20 OS=Arabidopsis thaliana GN=PER20 PE=2 SV=1//4.8983e-145
Glyur000672s00022924	2.89987	9.68784	3.66107	0.00029483	0.005201	sp|Q9S7H4|CM2_ARATH Chorismate mutase 2 OS=Arabidopsis thaliana GN=CM2 PE=1 SV=1//1.2992e-89
Glyur000686s00030156	27.9427	100.853	29.5894	3.6946e-13	4.0843e-11	sp|O48780|KCS11_ARATH 3-ketoacyl-CoA synthase 11 OS=Arabidopsis thaliana GN=KCS11 PE=2 SV=1//0
Glyur000692s00016539	8.08893	43.87	8.70954	6.7477e-18	1.5208e-15	sp|Q9SAC0|ZCIS_ARATH 15-cis-zeta-carotene isomerase, chloroplastic OS=Arabidopsis thaliana GN=Z-ISO PE=1 SV=1//4.72161e-169
Glyur000702s00024652	12.053	69.567	9.44675	5.7432e-12	5.2841e-10	sp|Q7XWU3|CADH6_ORYSJ Probable cinnamyl alcohol dehydrogenase 6 OS=Oryza sativa subsp. japonica GN=CAD6 PE=2 SV=2//0
Glyur000709s00024175	150.186	395.536	160.298	1.2431e-07	5.4026e-06	sp|Q96558|UGDH1_SOYBN UDP-glucose 6-dehydrogenase 1 OS=Glycine max GN=UGD1 PE=2 SV=1//0
Glyur000735s00021579	100.465	197.212	170.008	2.1313e-05	0.00053419	sp|P22200|KPYC_SOLTU Pyruvate kinase, cytosolic isozyme OS=Solanum tuberosum PE=2 SV=1//8.05883e-126
Glyur000775s00025737	228.373	572.758	276.338	6.8468e-06	0.00019496	sp|Q9SBQ9|F3PH_PETHY Flavonoid 3&apos;-monooxygenase OS=Petunia hybrida GN=CYP75B2 PE=2 SV=1//6.85034e-42
Glyur000802s00023722	70.9691	236.802	52.3979	3.5661e-12	3.3883e-10	sp|A7NY33|PER4_VITVI Peroxidase 4 OS=Vitis vinifera GN=GSVIVT00023967001 PE=1 SV=1//4.95099e-133
Glyur000910s00020577	2.35257	5.89624	3.86657	0.0015964	0.021688	sp|Q40784|AAPC_CENCI Putative glucose-6-phosphate 1-epimerase OS=Cenchrus ciliaris PE=2 SV=1//2.66231e-148
Glyur001033s00031543	5.82904	18.5052	25.2186	6.9134e-09	3.7853e-07	sp|Q5XEP9|KCS17_ARATH 3-ketoacyl-CoA synthase 17 OS=Arabidopsis thaliana GN=KCS17 PE=2 SV=2//0
Glyur001069s00022476	32.8819	53.0151	30.7083	0.0018465	0.024337	sp|Q9LN49|KCS4_ARATH 3-ketoacyl-CoA synthase 4 OS=Arabidopsis thaliana GN=KCS4 PE=2 SV=1//0
Glyur001118s00030855	8.58498	47.052	13.4911	2.8886e-19	7.9231e-17	sp|P49293|PSY_CUCME Phytoene synthase, chloroplastic OS=Cucumis melo GN=PSY PE=2 SV=1//6.18673e-13
Glyur001303s00026785	27.9974	57.2301	31.1862	1.3678e-05	0.00036086	sp|Q9SYM5|RHM1_ARATH Trifunctional UDP-glucose 4,6-dehydratase/UDP-4-keto-6-deoxy-D-glucose 3,5-epimerase/UDP-4-keto-L-rhamnose-reductase RHM1 OS=Arabidopsis thaliana GN=RHM1 PE=1 SV=1//0
Glyur001401s00032464	114.521	180.39	119.588	0.0027334	0.033462	sp|P31239|ACCO_PEA 1-aminocyclopropane-1-carboxylate oxidase OS=Pisum sativum GN=ACO PE=2 SV=1//0
Glyur001422s00031023	43.6602	103.378	32.5707	3.7155e-07	1.4519e-05	sp|P50134|DCOR_DATST Ornithine decarboxylase OS=Datura stramonium PE=2 SV=1//6.43437e-173
Glyur001425s00026819	48.7868	314.739	42.6153	2.2914e-15	3.5436e-13	sp|A3RF67|BAGBG_DALNI Isoflavonoid 7-O-beta-apiosyl-glucoside beta-glycosidase OS=Dalbergia nigrescens PE=1 SV=1//3.40737e-31
Glyur001425s00026821	18.7074	32.3521	20.8322	0.002209	0.028106	sp|P26205|BGLT_TRIRP Cyanogenic beta-glucosidase (Fragment) OS=Trifolium repens GN=LI PE=1 SV=1//1.88991e-70
Glyur002391s00040854	148.554	251.791	154.604	0.000592	0.0094053	sp|P27608|AROF_TOBAC Phospho-2-dehydro-3-deoxyheptonate aldolase 1, chloroplastic OS=Nicotiana tabacum GN=DHAPS-1 PE=2 SV=1//0
Glyur002638s00042496	11.7975	35.7468	20.2	7.37e-09	4.0051e-07	sp|O49814|BCH2_CAPAN Beta-carotene hydroxylase 2, chloroplastic (Fragment) OS=Capsicum annuum GN=CA2 PE=2 SV=1//1.28105e-119
Glyur002932s00039305	1.12043	9.11427	2.81765	9.1211e-13	9.5735e-11	sp|Q00257|1A12_CUCMA 1-aminocyclopropane-1-carboxylate synthase CMA101 OS=Cucurbita maxima GN=ACS2 PE=2 SV=1//0
Glyur002972s00039715	10.1008	140.624	26.7349	1.8429e-08	9.3019e-07	sp|Q9SAH9|CCR2_ARATH Cinnamoyl-CoA reductase 2 OS=Arabidopsis thaliana GN=CCR2 PE=1 SV=1//4.87439e-36
Glyur003119s00047084	454.045	2218.67	425.282	2.7978e-11	2.3995e-09	sp|A4ULF8|METK_MEDSF S-adenosylmethionine synthase OS=Medicago sativa subsp. falcata GN=SAMS PE=2 SV=1//0
Glyur003194s00044695	26.6928	84.8091	37.7605	0.00072449	0.011145	sp|Q96509|PER55_ARATH Peroxidase 55 OS=Arabidopsis thaliana GN=PER55 PE=1 SV=1//9.14851e-104
Glyur003209s00038005	11.4977	29.9025	13.4862	2.2313e-07	9.1498e-06	sp|Q6MEW4|GPMA_PARUW 2,3-bisphosphoglycerate-dependent phosphoglycerate mutase OS=Protochlamydia amoebophila (strain UWE25) GN=gpmA PE=3 SV=1//2.32974e-89
Glyur003239s00035880	1.54223	8.40521	9.50642	4.4967e-08	2.1503e-06	sp|A7LXU3|BGH3B_BACO1 Beta-glucosidase BoGH3B OS=Bacteroides ovatus (strain ATCC 8483 / DSM 1896 / JCM 5824 / NCTC 11153) GN=BACOVA_02659 PE=1 SV=1//5.26232e-80
Glyur003541s00037730	79.8097	132.891	88.4188	0.0011339	0.016288	sp|O23653|AK2_ARATH Aspartokinase 2, chloroplastic OS=Arabidopsis thaliana GN=AK2 PE=1 SV=2//0
Glyur004373s00046027	65.7867	158.621	65.2212	2.0247e-07	8.4093e-06	sp|Q96509|PER55_ARATH Peroxidase 55 OS=Arabidopsis thaliana GN=PER55 PE=1 SV=1//3.45793e-106
Glyur007164s00047115	8.7892	63.5748	6.64891	0.0020571	0.026594	sp|P27990|PALY_MEDSA Phenylalanine ammonia-lyase OS=Medicago sativa PE=2 SV=1//0
Glyur012217s00047278	5.68711	103.018	21.2659	1.0327e-19	2.9152e-17	sp|Q9SAH9|CCR2_ARATH Cinnamoyl-CoA reductase 2 OS=Arabidopsis thaliana GN=CCR2 PE=1 SV=1//7.28892e-48
30min_Down
Gene_ID	T0h	T30min	T24h	pval	padj	Blast swiss prot
Glyur000003s00001231	19.708	7.09421	19.5435	6.272e-05	0.0013742	sp|Q9M2E2|SDR1_ARATH (+)-neomenthol dehydrogenase OS=Arabidopsis thaliana GN=SDR1 PE=1 SV=1//7.33433e-94
Glyur000006s00001663	82.2283	31.9628	135.995	0.0023969	0.029986	sp|Q9FX85|PER10_ARATH Peroxidase 10 OS=Arabidopsis thaliana GN=PER10 PE=1 SV=1//2.4028e-140
Glyur000016s00003041	21.183	10.3419	18.8046	0.0024495	0.030579	sp|Q9M9Y5|GAUT6_ARATH Probable galacturonosyltransferase 6 OS=Arabidopsis thaliana GN=GAUT6 PE=2 SV=1//1.00544e-170
Glyur000017s00002413	115.274	44.5944	101.834	0.00012207	0.0024259	sp|P53799|FDFT_ARATH Squalene synthase OS=Arabidopsis thaliana GN=SQS1 PE=1 SV=1//0
Glyur000039s00004240	199.948	62.7516	236.621	3.7278e-08	1.8064e-06	sp|Q43793|G6PDC_TOBAC Glucose-6-phosphate 1-dehydrogenase, chloroplastic OS=Nicotiana tabacum PE=2 SV=1//0
Glyur000069s00004081	25.3609	12.8282	24.2974	0.0028167	0.034293	sp|P46086|KIME_ARATH Mevalonate kinase OS=Arabidopsis thaliana GN=At5g27450 PE=2 SV=1//1.99586e-128
Glyur000097s00008307	18.0569	4.87841	18.8313	6.7032e-07	2.4331e-05	sp|Q96522|PER45_ARATH Peroxidase 45 OS=Arabidopsis thaliana GN=PER45 PE=1 SV=1//7.53083e-157
Glyur000141s00009831	11.5666	3.89255	4.3506	7.2873e-05	0.0015579	sp|Q56YA5|SGAT_ARATH Serine--glyoxylate aminotransferase OS=Arabidopsis thaliana GN=AGT1 PE=1 SV=2//0
Glyur000142s00009099	11.7088	4.81792	8.75442	0.0007631	0.011598	sp|Q40593|VDE_TOBAC Violaxanthin de-epoxidase, chloroplastic OS=Nicotiana tabacum GN=VDE1 PE=2 SV=1//1.18786e-176
Glyur000169s00018365	754.609	326.015	784.902	4.2839e-05	0.00098614	sp|P49092|ASNS1_LOTJA Asparagine synthetase [glutamine-hydrolyzing] 1 OS=Lotus japonicus GN=AS1 PE=2 SV=2//0
Glyur000184s00008179	66.2197	17.5029	39.9096	3.8145e-11	3.1869e-09	sp|Q9M2E2|SDR1_ARATH (+)-neomenthol dehydrogenase OS=Arabidopsis thaliana GN=SDR1 PE=1 SV=1//6.42793e-20
Glyur000203s00012900	12.1493	4.66652	9.58768	7.0769e-05	0.001523	sp|P29057|HMDH1_HEVBR 3-hydroxy-3-methylglutaryl-coenzyme A reductase 1 OS=Hevea brasiliensis GN=HMGR1 PE=2 SV=1//0
Glyur000203s00012913	8.15126	0.233448	1.67264	3.7508e-07	1.4618e-05	sp|A7LXU3|BGH3B_BACO1 Beta-glucosidase BoGH3B OS=Bacteroides ovatus (strain ATCC 8483 / DSM 1896 / JCM 5824 / NCTC 11153) GN=BACOVA_02659 PE=1 SV=1//1.56817e-58
Glyur000214s00015995	22.0926	5.09132	17.3792	1.1368e-08	6.0094e-07	sp|Q94ID2|IPT5_ARATH Adenylate isopentenyltransferase 5, chloroplastic OS=Arabidopsis thaliana GN=IPT5 PE=1 SV=2//2.33574e-112
Glyur000227s00015118	34.391	15.8521	19.2433	0.00041897	0.0070329	sp|Q9M7Z1|ODB2_ARATH Lipoamide acyltransferase component of branched-chain alpha-keto acid dehydrogenase complex, mitochondrial OS=Arabidopsis thaliana GN=BCE2 PE=1 SV=1//1.83012e-09
Glyur000252s00012657	17.7943	7.82344	11.1088	0.0006386	0.010004	sp|A2Y3Q5|HEMH_ORYSI Ferrochelatase-2, chloroplastic OS=Oryza sativa subsp. indica GN=HEMH PE=2 SV=2//1.44977e-41
Glyur000260s00013522	11.7005	4.66743	11.9319	0.00050508	0.0082684	sp|Q9SW18|CHLM_ARATH Magnesium protoporphyrin IX methyltransferase, chloroplastic OS=Arabidopsis thaliana GN=CHLM PE=1 SV=1//7.95201e-142
Glyur000363s00015359	13.2904	5.56896	5.31855	0.00084345	0.01268	sp|P46488|MDHG_CUCSA Malate dehydrogenase, glyoxysomal OS=Cucumis sativus GN=MDHG PE=2 SV=1//0
Glyur000404s00017737	16.6706	1.75674	19.2988	1.3786e-13	1.6495e-11	sp|Q94ID2|IPT5_ARATH Adenylate isopentenyltransferase 5, chloroplastic OS=Arabidopsis thaliana GN=IPT5 PE=1 SV=2//1.52252e-94
Glyur000425s00021401	120.552	25.554	67.6167	5.9938e-14	7.5766e-12	sp|Q9ZRF1|MTDH_FRAAN Probable mannitol dehydrogenase OS=Fragaria ananassa GN=CAD PE=2 SV=1//5.86553e-68
Glyur000425s00021404	83.1682	19.8301	48.4529	4.1879e-12	3.9151e-10	sp|Q9ZRF1|MTDH_FRAAN Probable mannitol dehydrogenase OS=Fragaria ananassa GN=CAD PE=2 SV=1//1.98214e-81
Glyur000505s00021223	6.2342	2.58663	6.33131	0.0042217	0.046976	sp|O67409|TRPB2_AQUAE Tryptophan synthase beta chain 2 OS=Aquifex aeolicus (strain VF5) GN=trpB2 PE=3 SV=1//3.96414e-149
Glyur000596s00021324	35.5527	17.2949	29.1573	0.0013348	0.018622	sp|Q9ZS34|CHLP_TOBAC Geranylgeranyl diphosphate reductase, chloroplastic OS=Nicotiana tabacum GN=CHLP PE=2 SV=1//0
Glyur000596s00021326	320.833	97.4063	295.127	3.498e-09	2.0259e-07	sp|Q9SN86|MDHP_ARATH Malate dehydrogenase, chloroplastic OS=Arabidopsis thaliana GN=At3g47520 PE=1 SV=1//0
Glyur000597s00020322	191.473	81.7073	160.413	3.4027e-05	0.00080693	sp|Q6WNQ9|C81E9_MEDTR Isoflavone 3&apos;-hydroxylase (Fragment) OS=Medicago truncatula GN=CYP81E9 PE=1 SV=1//5.08756e-180
Glyur000648s00033126	3.31441	0.703444	2.63897	9.3743e-05	0.0019412	sp|Q39110|GAOX1_ARATH Gibberellin 20 oxidase 1 OS=Arabidopsis thaliana GN=GA20OX1 PE=2 SV=2//0
Glyur000649s00025289	18.0258	6.22279	22.228	9.6565e-06	0.00026436	sp|O64697|C7101_ARATH Cytochrome P450 710A1 OS=Arabidopsis thaliana GN=CYP710A1 PE=1 SV=1//0
Glyur000683s00025154	6.34808	2.236	5.91137	9.1827e-05	0.0019043	sp|P49293|PSY_CUCME Phytoene synthase, chloroplastic OS=Cucumis melo GN=PSY PE=2 SV=1//1.1276e-83
Glyur000798s00031092	29.0477	11.7087	21.5394	0.00030348	0.0053378	sp|O65735|ALF_CICAR Fructose-bisphosphate aldolase, cytoplasmic isozyme OS=Cicer arietinum GN=ALDC PE=2 SV=1//0
Glyur000821s00020778	125.46	41.7369	94.2158	2.6515e-07	1.0737e-05	sp|C7AE94|FAOMT_VITVI Flavonoid 3&apos;,5&apos;-methyltransferase OS=Vitis vinifera GN=FAOMT PE=1 SV=1//1.21124e-67
Glyur000853s00029666	13.3769	2.497	12.1125	3.153e-09	1.8519e-07	sp|Q94ID2|IPT5_ARATH Adenylate isopentenyltransferase 5, chloroplastic OS=Arabidopsis thaliana GN=IPT5 PE=1 SV=2//1.52116e-107
Glyur000986s00028880	7.74828	2.4298	6.1885	4.5851e-06	0.00013644	sp|A7LXU3|BGH3B_BACO1 Beta-glucosidase BoGH3B OS=Bacteroides ovatus (strain ATCC 8483 / DSM 1896 / JCM 5824 / NCTC 11153) GN=BACOVA_02659 PE=1 SV=1//7.38784e-83
Glyur001164s00033504	21.6022	8.97081	7.32895	0.0002173	0.003966	sp|Q8RXU4|THA1_ARATH Probable low-specificity L-threonine aldolase 1 OS=Arabidopsis thaliana GN=THA1 PE=1 SV=1//0
Glyur001253s00030148	2.35228	0.608532	1.25609	0.0020069	0.026084	sp|P49092|ASNS1_LOTJA Asparagine synthetase [glutamine-hydrolyzing] 1 OS=Lotus japonicus GN=AS1 PE=2 SV=2//1.07075e-58
Glyur001269s00036687	78.3087	39.5301	59.309	0.0017481	0.023313	sp|Q94A94|DCDA2_ARATH Diaminopimelate decarboxylase 2, chloroplastic OS=Arabidopsis thaliana GN=LYSA2 PE=2 SV=1//0
Glyur001347s00032236	31.9058	15.113	23.5069	0.00079225	0.011997	sp|Q93VV0|ZDHC6_ARATH Probable protein S-acyltransferase 16 OS=Arabidopsis thaliana GN=PAT16 PE=2 SV=1//2.22166e-93
Glyur001618s00028953	35.473	7.40941	20.8879	2.7177e-13	3.1479e-11	sp|Q2XPU6|CAS1_RICCO Cycloartenol synthase OS=Ricinus communis PE=1 SV=1//0
Glyur001675s00036200	21.8583	10.8927	23.552	0.001951	0.025459	sp|P55964|KPYG_RICCO Pyruvate kinase isozyme G, chloroplastic (Fragment) OS=Ricinus communis PE=2 SV=1//1.36787e-73
Glyur001733s00027628	286.893	75.5362	362.46	1.7177e-06	5.6302e-05	sp|Q9MB42|BAMS_GLYGL Beta-amyrin synthase OS=Glycyrrhiza glabra GN=GgbAS1 PE=1 SV=1//0
Glyur002221s00037510	270.305	120.981	284.736	0.00011465	0.0023053	sp|Q9SH69|6PGD1_ARATH 6-phosphogluconate dehydrogenase, decarboxylating 1, chloroplastic OS=Arabidopsis thaliana GN=At1g64190 PE=1 SV=1//0
Glyur002339s00035632	3.46755	0.926222	3.18603	0.0024745	0.030824	sp|Q6TBX7|LUT1_ARATH Carotene epsilon-monooxygenase, chloroplastic OS=Arabidopsis thaliana GN=CYP97C1 PE=1 SV=1//0
Glyur002699s00033551	380.719	192.796	235.047	0.0012245	0.017401	sp|Q07123|AMO2_ARTS1 Copper methylamine oxidase OS=Arthrobacter sp. (strain P1) GN=maoII PE=1 SV=1//9.76436e-50
Glyur002907s00033935	221.204	54.4403	188.736	7.6901e-06	0.00021623	sp|O48651|ERG1_PANGI Squalene monooxygenase OS=Panax ginseng PE=2 SV=1//0
Glyur002942s00044115	364.062	189.084	192.239	0.0026974	0.033104	sp|Q96520|PER12_ARATH Peroxidase 12 OS=Arabidopsis thaliana GN=PER12 PE=1 SV=1//3.90499e-18
Glyur003239s00035875	4.23446	0.181135	1.06537	9.82e-08	4.3589e-06	sp|D5EY15|XYL3A_PRER2 Xylan 1,4-beta-xylosidase OS=Prevotella ruminicola (strain ATCC 19189 / JCM 8958 / 23) GN=xyl3A PE=1 SV=1//2.11887e-11
Glyur003273s00038202	70.5828	22.5832	14.0327	3.6361e-08	1.7649e-06	sp|Q6NKX1|PROD2_ARATH Proline dehydrogenase 2, mitochondrial OS=Arabidopsis thaliana GN=POX2 PE=2 SV=1//6.61433e-29
Glyur003893s00036357	152.688	59.2787	187.479	1.3361e-05	0.00035347	sp|B3H5Q1|BGL11_ARATH Beta-glucosidase 11 OS=Arabidopsis thaliana GN=BGLU11 PE=2 SV=2//2.8608e-39
Glyur004265s00037612	6.67628	2.62602	7.22715	0.0023629	0.029683	sp|Q96558|UGDH1_SOYBN UDP-glucose 6-dehydrogenase 1 OS=Glycine max GN=UGD1 PE=2 SV=1//0
Glyur007820s00045750	88.7529	43.804	101.871	0.0018498	0.024357	sp|O23044|PER3_ARATH Peroxidase 3 OS=Arabidopsis thaliana GN=PER3 PE=2 SV=1//1.28707e-118
Novel00497	168.885	61.0473	203.761	0.00018233	0.0034068	--
Novel00941	9.8568	2.71797	10.794	0.0020446	0.026456	--
Novel00966	18.264	4.37632	26.8048	1.0285e-05	0.00027921	--
