# Supplementary material for: Transcriptome revealed the molecular mechanism of Glycyrrhiza inflata root to maintain growth and development, absorb and distribute ions under salt stress
Source: BMC Plant Biol. 2021 Dec 16;21:599. doi: 10.1186/s12870-021-03342-6 (PMC8675533; doi:10.1186/s12870-021-03342-6)
Supplement: Supplementary file 4 — Additional file 4. [file 12870_2021_3342_MOESM4_ESM.xlsx]

## Sheet: Sheet1
Table S4. List of differentially expressed genes (DEGs).
Fatty acid biosynthesis DEGs
30min_Up
Gene_ID	T0h	T30min	T24h	pval	padj	Blast swiss prot
-	-	-	-	-	-	-
30min_Down
Gene_ID	T0h	T30min	T24h	pval	padj	Blast swiss prot
Glyur000332s00014978	114.086	27.8682	56.2838	1.9041e-09	1.163e-07	sp|Q38970|ACC1_ARATH Acetyl-CoA carboxylase 1 OS=Arabidopsis thaliana GN=ACC1 PE=1 SV=1//4.22331e-08
24h_Up
Gene_ID	T0h	T30min	T24h	pval	padj	Blast swiss prot
Glyur000036s00004676	5.89942	5.88716	23.0202	0.00070241	0.039551	sp|P52410|KASC1_ARATH 3-oxoacyl-[acyl-carrier-protein] synthase I, chloroplastic OS=Arabidopsis thaliana GN=KAS1 PE=2 SV=2//0
Glyur001149s00024735	37.1587	28.842	64.9613	0.00023118	0.017537	sp|Q9SLA8|FABI_ARATH Enoyl-[acyl-carrier-protein] reductase [NADH], chloroplastic OS=Arabidopsis thaliana GN=MOD1 PE=1 SV=1//4.36076e-99
Glyur001297s00038236	6.7999	14.3673	30.4986	3.0308e-11	3.0245e-08	sp|Q9XIA9|LACS2_ARATH Long chain acyl-CoA synthetase 2 OS=Arabidopsis thaliana GN=LACS2 PE=2 SV=1//1.8511e-122
Glyur001521s00036666	6.47354	4.8702	15.2925	1.2869e-05	0.0021002	sp|Q9SLA8|FABI_ARATH Enoyl-[acyl-carrier-protein] reductase [NADH], chloroplastic OS=Arabidopsis thaliana GN=MOD1 PE=1 SV=1//3.59247e-164
24h_Down
Gene_ID	T0h	T30min	T24h	pval	padj	Blast swiss prot
Glyur000332s00014978	114.086	27.8682	56.2838	2.3231e-05	0.0032108	sp|Q38970|ACC1_ARATH Acetyl-CoA carboxylase 1 OS=Arabidopsis thaliana GN=ACC1 PE=1 SV=1//4.22331e-08
