# Supplementary material for: Transcriptome revealed the molecular mechanism of Glycyrrhiza inflata root to maintain growth and development, absorb and distribute ions under salt stress
Source: BMC Plant Biol. 2021 Dec 16;21:599. doi: 10.1186/s12870-021-03342-6 (PMC8675533; doi:10.1186/s12870-021-03342-6)
Supplement: Supplementary file 5 — Additional file 5. [file 12870_2021_3342_MOESM5_ESM.xlsx]

## Sheet: Sheet1
Table S5. List of differentially expressed genes (DEGs).
Glycerolipid metabolism DEGs
30min_Up
Gene_ID	T0h	T30min	T24h	pval	padj	Blast swiss prot
Glyur000007s00002776	11.3564	19.2123	11.9121	0.0012431	0.01757	sp|Q6DW74|DGDG1_LOTJA Digalactosyldiacylglycerol synthase 1, chloroplastic OS=Lotus japonicus GN=DGD1 PE=2 SV=1//0
Glyur000138s00011655	4.60846	21.8944	10.2946	1.4093e-13	1.6754e-11	sp|Q9FT97|AGAL1_ARATH Alpha-galactosidase 1 OS=Arabidopsis thaliana GN=AGAL1 PE=2 SV=1//1.55492e-169
Glyur000200s00011156	12.0551	39.8029	11.1217	8.8656e-06	0.00024478	sp|Q9FFN7|DGK2_ARATH Diacylglycerol kinase 2 OS=Arabidopsis thaliana GN=DGK2 PE=1 SV=1//0
Glyur000213s00016091	25.143	54.4487	21.5926	0.00017421	0.0032805	sp|Q8L4Y2|LPAT4_ARATH Probable 1-acyl-sn-glycerol-3-phosphate acyltransferase 4 OS=Arabidopsis thaliana GN=LPAT4 PE=2 SV=1//4.24619e-178
Glyur000231s00022070	85.5789	142.549	95.4395	0.0010467	0.015231	sp|F4JQ95|DGK7_ARATH Diacylglycerol kinase 7 OS=Arabidopsis thaliana GN=DGK7 PE=1 SV=1//0
Glyur000450s00024058	11.1773	20.6292	12.4489	0.00042113	0.007053	sp|P30706|PLSB_PEA Glycerol-3-phosphate acyltransferase, chloroplastic OS=Pisum sativum GN=GPAT PE=1 SV=1//0
Glyur002065s00035687	17.7722	44.4268	19.414	1.2654e-07	5.483e-06	sp|Q9FZL4|MGDG_SOYBN Probable monogalactosyldiacylglycerol synthase, chloroplastic OS=Glycine max GN=MGD A PE=2 SV=1//0
Glyur004852s00042264	5.93037	24.5553	3.31767	2.8116e-13	3.231e-11	sp|Q9C5E5|DGK5_ARATH Diacylglycerol kinase 5 OS=Arabidopsis thaliana GN=DGK5 PE=2 SV=1//0
30min_Down
Gene_ID	T0h	T30min	T24h	pval	padj	Blast swiss prot
Glyur000019s00002090	12.9836	6.31308	7.7889	0.0020422	0.026456	sp|Q9LZA6|SDP1_ARATH Triacylglycerol lipase SDP1 OS=Arabidopsis thaliana GN=SDP1 PE=1 SV=1//0
Glyur000755s00017996	6.09228	2.20494	5.38719	0.00035924	0.0061619	sp|O82730|MGDG2_ARATH Monogalactosyldiacylglycerol synthase 2, chloroplastic OS=Arabidopsis thaliana GN=MGD2 PE=1 SV=1//0
Glyur001006s00028646	6.24013	1.3315	2.4929	1.9831e-07	8.2602e-06	sp|Q6DW74|DGDG1_LOTJA Digalactosyldiacylglycerol synthase 1, chloroplastic OS=Lotus japonicus GN=DGD1 PE=2 SV=1//0
Glyur001572s00035823	7.54906	3.23702	6.95349	0.0012666	0.017807	sp|Q8S4F6|SQD2_ARATH Sulfoquinovosyl transferase SQD2 OS=Arabidopsis thaliana GN=SQD2 PE=1 SV=1//0
24h_Up
Gene_ID	T0h	T30min	T24h	pval	padj	Blast swiss prot
Glyur000060s00004755	14.7929	20.4274	73.4775	5.3852e-07	0.00015713	sp|Q5XF03|GPAT8_ARATH Probable glycerol-3-phosphate acyltransferase 8 OS=Arabidopsis thaliana GN=GPAT8 PE=2 SV=1//0
Glyur000138s00011655	4.60846	21.8944	10.2946	0.00013709	0.011928	sp|Q9FT97|AGAL1_ARATH Alpha-galactosidase 1 OS=Arabidopsis thaliana GN=AGAL1 PE=2 SV=1//1.55492e-169
Glyur000370s00022656	1.4913	3.21929	10.3237	1.2122e-06	0.00031832	sp|Q9CAY3|GPAT5_ARATH Glycerol-3-phosphate acyltransferase 5 OS=Arabidopsis thaliana GN=GPAT5 PE=1 SV=1//0
Glyur001572s00035827	3.73274	6.9517	17.4732	0.00027931	0.02017	sp|O80437|GPAT6_ARATH Glycerol-3-phosphate 2-O-acyltransferase 6 OS=Arabidopsis thaliana GN=GPAT6 PE=1 SV=1//0
24h_Down
Gene_ID	T0h	T30min	T24h	pval	padj	Blast swiss prot
Glyur000019s00002090	12.9836	6.31308	7.7889	0.00098865	0.049753	sp|Q9LZA6|SDP1_ARATH Triacylglycerol lipase SDP1 OS=Arabidopsis thaliana GN=SDP1 PE=1 SV=1//0
Glyur001006s00028646	6.24013	1.3315	2.4929	4.0926e-05	0.0049257	sp|Q6DW74|DGDG1_LOTJA Digalactosyldiacylglycerol synthase 1, chloroplastic OS=Lotus japonicus GN=DGD1 PE=2 SV=1//0
Glyur005052s00040498	65.8163	83.5902	31.5806	2.4622e-07	8.1752e-05	sp|Q8S528|AL2B7_ARATH Aldehyde dehydrogenase family 2 member B7, mitochondrial OS=Arabidopsis thaliana GN=ALDH2B7 PE=2 SV=2//0

## Sheet: Sheet2
Glyur000138s00011655	1
Glyur000019s00002090	1
Glyur001006s00028646	1
