# Supplementary material for: Transcriptome revealed the molecular mechanism of Glycyrrhiza inflata root to maintain growth and development, absorb and distribute ions under salt stress
Source: BMC Plant Biol. 2021 Dec 16;21:599. doi: 10.1186/s12870-021-03342-6 (PMC8675533; doi:10.1186/s12870-021-03342-6)
Supplement: Supplementary file 6 — Additional file 6. [file 12870_2021_3342_MOESM6_ESM.xlsx]

## Sheet: Sheet1
Table S6. Primer sequences used in qRT-PCR
Gene ID	Forward Primer	Reverse Primer
Glyur001124s00023896	ATAATGGCGATGGAGGGAC	CAGAGATGCAAGGGGTGAG
Glyur002907s00033935	TCAGAGGATGCGGGAGAAAG	ACAAAGAGAACGCCGTAAGT
Glyur000572s00019034	ACCACCATCTTCGTAGCCTC	ATTCCCCTATTCAAATCAGT
Glyur000467s00022337	TCTCAACGAACTCTTCCGCTC	ATCAAACTTCTTGCTCAACGC
Glyur000775s00025737	CCTACACCCATCAACCCCTCT	CACATCAGCCTTCTCACCACC
Glyur000821s00020778	GCTCTTGCTCTTCCTCCTGA	TCGCCTTATTGTATCTTCCA
Glyur000625s00022686	CCTTATTTCTACGGCTCGTCCCC	CCCCTCTATCCCTAATTTTGTCC
Glyur000086s00011538	TCGCCTTCTCCCTGCTTTT	CCATTTCTCGTCGCCGTTG
